# Supplementary material for: Unravelling the Impact of the Genetic Variant rs1042058 within the TPL2 Risk Gene Locus on Molecular and Clinical Disease Course Patients with Inflammatory Bowel Disease
Source: Cells. 2021 Dec 20;10(12):3589. doi: 10.3390/cells10123589 (PMC8700574; doi:10.3390/cells10123589)
Supplement: Supplementary file 1 [file cells-10-03589-s001.zip]

Archive with 1 entries (1 files):
- cells-1489280-supplementary.pdf
